# Supplementary material for: Progress and Challenges in Quantifying Carbonyl-Metabolomic Phenomes with LC-MS/MS
Source: Molecules. 2021 Oct 12;26(20):6147. doi: 10.3390/molecules26206147 (PMC8541004; doi:10.3390/molecules26206147)
Supplement: Supplementary file 1 [file molecules-26-06147-s001.zip]

Archive with 1 entries (1 files):
- molecules-1390599-supplementary.pdf
